# Supplementary material for: Incidence, Outcomes and Sex-Related Disparities in Pneumonia: A Matched-Pair Analysis with Data from Spanish Hospitals (2016–2019)
Source: J Clin Med. 2021 Sep 23;10(19):4339. doi: 10.3390/jcm10194339 (PMC8509552; doi:10.3390/jcm10194339)
Supplement: Supplementary file 1 [file jcm-10-04339-s001.zip]

Archive with 1 entries (1 files):
- jcm-1387978-supplementary.pdf
